# Supplementary material for: How do eubacterial organisms manage aggregation-prone proteome?
Source: F1000Res. 2014 Jun 27;3:137. [Version 1] doi: 10.12688/f1000research.4307.1 (PMC4193397; doi:10.12688/f1000research.4307.1)
Supplement: Application of SolubEcoli.pgc and GDP1.pgc classifiers — Proteome wide prediction of GroEL obligatory protein fraction (fC3) and aggregation prone protein fraction (fAg) in 1132 eubacterial genomes with their genome size, GC content and GroEL copy number. [file f1000research-3-4611-s0000.tgz]

Archive with 1 entries (1 files):
- e19bd6be-2588-43a9-8519-4eb7d1789990_Data_set.csv
