# Supplementary material for: How do eubacterial organisms manage aggregation-prone proteome?
Source: F1000Res. 2014 Jun 27;3:137. [Version 1] doi: 10.12688/f1000research.4307.1 (PMC4193397; doi:10.12688/f1000research.4307.1)
Supplement: Application of SolubEcoli.pgc and GDP1.pgc classifiers — Proteome wide prediction of GroEL obligatory protein fraction (fC3) and aggregation prone protein fraction (fAg) in 1132 eubacterial genomes with their genome size, GC content and GroEL copy number. [file f1000research-3-4611-s0000.tgz › e19bd6be-2588-43a9-8519-4eb7d1789990_Data_set.csv]

Name	Genome Size (MB)	GC Content	GroEL copy number	fC3	fAg
A.arabaticum	3.205686	61.892088	1	0.26	0.56
A.aeolicus	1.590791	43.30160279	1	0.21	0.55
A.ferrooxidans_DSM10331	3.918192	59.27175085	3	0.16	0.48
A.ferrooxidans_ATCC23270	2.313035	42.23096494	1	0.16	0.47
A.fermentans	2.469596	36.63129516	1	0.07	0.32
A.asiaticus	1.884364	35.04503376	1	0.18	0.53
A.ferrooxidans	2.204665	44.28568513	1	0.14	0.45
A.cellulolyticus	5.226648	62.42985944	2	0.15	0.52
A.phosphatis	5.352772	68.53230438	1	0.27	0.59
A.bacterium	5.650368	58.38384332	1	0.22	0.59
A.baumannii_AB307-0294	3.760981	39.04369631	1	0.15	0.50
A.baumannii_ACICU	3.996761	38.93301351	1	0.15	0.49
A.baumannii_SDF	3.477996	39.11962521	1	0.23	0.54
A.baumannii_AB0057	4.059242	39.19490388	1	0.14	0.49
Acinetobacter_ADP1	3.120143	54.7277801	1	0.23	0.55
A.dehalogenans	2.341251	27.04515663	1	0.06	0.41
A.baumannii_AYE	4.048735	39.31590978	3	0.15	0.51
A.baumannii	4.001457	38.92091056	1	0.13	0.46
A.vinosum	4.152543	38.73207333	1	0.14	0.50
A.mirum	2.44354	66.90735572	2	0.20	0.58
A.mediterranei	4.98087	65.95859759	2	0.14	0.48
A.ehrlichei	3.598621	40.4295701	1	0.16	0.52
A.laidlawii	1.496992	31.92775913	1	0.12	0.48
A.cryptum	1.206806	49.98491887	1	0.21	0.56
A.colombiense	1.980592	45.30685775	2	0.21	0.59
Anaeromyxobacter_Fw109-5	5.029329	74.71648802	2	0.26	0.60
A.radiobacter	3.96308	67.09526429	2	0.27	0.62
A.dehalogenans_2CP-1	5.013479	74.90527037	2	0.28	0.62
A.acidocaldarius	2.157067	59.46514411	2	0.29	0.58
Acinetobacter_DR1	3.275944	67.53125206	1	0.33	0.57
A.tumefaciens	4.308776	59.50808304	1	0.21	0.56
A.pleuropneumoniae	2.885038	58.85049001	1	0.24	0.55
A.oremlandii	2.846746	41.77675142	1	0.20	0.50
A.metalliredigens	2.329769	55.84270372	2	0.23	0.58
A.haemolyticum	2.158157	68.28933206	2	0.19	0.55
A.pleuropneumoniae_AP76	2.982397	58.77245719	1	0.22	0.51
A.butzleri	5.27799	73.53140116	2	0.28	0.61
A.pleuropneumoniae_JL03	4.744448	61.54840352	4	0.23	0.58
A.arilaitensis	1.986154	53.13324143	1	0.14	0.50
Acidovorax_JS42	4.585154	66.08755126	1	0.25	0.61
V.fischeri_MJ11	3.669074	64.1861407	2	0.28	0.56
A.vitis	1.197687	49.76266754	1	0.20	0.56
A.succinogenes	4.44898	44.8854007	1	0.14	0.46
A.aurescens	10.236715	71.29279266	4	0.16	0.53
A.centrale	1.202435	49.77449925	1	0.21	0.57
A.chlorophenolicus	8.248144	73.70887317	3	0.17	0.50
A.marina	8.361599	46.95589324	4	0.12	0.41
A.degensii	4.929566	36.82202449	2	0.11	0.41
A.muciniphila	2.664102	55.76235444	1	0.28	0.62
Cyanothece_PCC7424	7.211789	41.26833162	3	0.12	0.48
A.nitrofigilis	5.061632	74.8406838	2	0.27	0.61
Anaeromyxobacter_K	3.192235	28.36085063	1	0.08	0.43
A.prevotii	3.123558	36.25730657	1	0.10	0.45
A.salmonicida	2.345435	41.22629704	1	0.16	0.51
Azospirillum_B510	2.753527	48.85370654	1	0.15	0.47
A.marginale_Florida	1.471282	41.63593383	1	0.12	0.40
A.actinomycetemcomitans	2.242062	41.23284726	1	0.15	0.51
A.hydrophila	2.274482	41.29951347	1	0.16	0.52
A.xylosoxidans	5.306133	63.96925972	1	0.27	0.60
A.flavithermus	1.998633	35.63890919	1	0.10	0.36
A.pseudotrichonymphae	1.224919	32.94781124	1	0.16	0.60
A.marginale	3.340249	53.09951444	1	0.24	0.57
Arthrobacter_FB24	1.543805	45.68659902	1	0.12	0.48
A.phagocytophilum	7.2733	59.8742249	3	0.21	0.57
A.parvulum	5.070478	65.38845056	3	0.16	0.52
A.aphrophilus	5.040536	58.18095536	3	0.22	0.54
A.salmonicida_LFI1238	2.319663	44.91859378	1	0.17	0.56
B.amyloliquefaciens	2.931662	35.19164215	2	0.12	0.50
A.excentricus	5.674258	59.04114688	1	0.19	0.54
Cyanothece_ATCC51142	7.105752	41.40974805	4	0.13	0.50
A.caulinodans	6.320946	57.47074884	2	0.21	0.57
V.fischeri	5.365318	65.67554803	2	0.29	0.56
A.avenae	7.359146	65.7789912	2	0.24	0.63
Phytoplasma_AYWB	0.72397	26.81174634	1	0.07	0.35
A.pasteurianus	5.369772	67.31902211	2	0.22	0.61
B.bacilliformis	7.599738	67.61279139	3	0.25	0.60
Diaphorobacter	4.37604	67.91644958	3	0.27	0.61
A.vinelandii	0.618379	25.34157855	1	0.09	0.61
Azoarcus_BH72	7.642536	66.39171867	3	0.23	0.57
B.cavernae	2.089645	59.18433514	1	0.18	0.53
B.cereus	4.168266	43.21929071	1	0.14	0.40
B.afzelii	1.232503	27.70321857	1	0.06	0.39
B.anthracis_CI	5.506763	35.24665943	1	0.10	0.35
B.anthracis_Ames0581	5.503926	35.24295203	1	0.10	0.37
B.anthracis_Sterne	5.486649	35.25310258	1	0.11	0.39
B.ambifaria_MC40-6	7.528567	66.77483245	4	0.23	0.58
B.anthracis_A0248	5.227293	35.37683845	1	0.10	0.37
B.anthracis	3.980199	46.08234412	1	0.15	0.43
A.macleodii	0.642122	26.28565911	1	0.11	0.61
B.anthracis_CDC684	5.503926	35.24295203	1	0.10	0.36
B.aphidicola_5A	0.641454	25.3305771	1	0.12	0.60
B.atrophaeus	5.228663	35.37944595	1	0.10	0.38
B.aphidicola_Bp	0.641895	26.29246216	1	0.11	0.60
B.avium	3.732255	61.58258211	1	0.23	0.59
B.amyloliquefaciens_DSM7	3.918589	46.47565744	1	0.16	0.44
B.bacteriovorus	3.78295	50.64550153	1	0.19	0.56
B.cereus_03BB102	6.296436	47.27355285	1	0.15	0.46
B.animalis_lactis_DSM10140	2.186882	62.75843873	1	0.16	0.44
B.quintana	1.445021	38.23868304	1	0.18	0.51
Blattabacterium_Blattella_germanica	0.63685	27.14171312	1	0.16	0.66
B.bifidum	2.214656	62.66643668	1	0.17	0.47
B.bronchiseptica	5.339179	68.07702083	2	0.27	0.63
B.suis_ATCC23445	8.493513	64.80619974	6	0.21	0.55
B.burgdorferi	1.519856	28.17066222	1	0.06	0.35
B.burgdorferi_ZS7	1.345494	28.26709001	1	0.07	0.42
B.cereus_NVH	5.419036	35.30356691	1	0.10	0.38
B.floridanus	0.422434	20.20007859	1	0.07	0.55
B.cereus_AH187	5.427083	35.28834919	1	0.10	0.38
B.cereus_Q1	5.736823	35.01549551	1	0.10	0.37
B.pertussis	7.70284	66.78837935	3	0.23	0.58
B.licheniformis	4.303871	44.75331626	1	0.15	0.45
B.petrii	7.971389	66.59509403	3	0.23	0.58
B.parapertussis	7.279116	66.92514586	2	0.23	0.58
B.clausii	5.506207	35.46797278	1	0.10	0.39
B.cereus_G9842	5.599857	35.51051393	1	0.10	0.37
B.tribocorum	3.312769	57.24265712	1	0.19	0.52
B.bifidum_PRL2010	4.669183	73.11658164	2	0.13	0.45
B.cereus_B4264	5.449308	35.33263306	1	0.10	0.37
B.cereus_ZK	4.094159	35.86699979	1	0.13	0.42
B.halodurans	5.843235	35.12720265	2	0.11	0.40
B.dentium	2.636367	58.53672876	1	0.17	0.48
B.duttonii	1.574881	28.01157675	1	0.08	0.43
B.longum	3.614992	72.04577493	2	0.18	0.48
B.aphidicola_Cc	0.705557	27.38318803	1	0.12	0.62
B.fragilis	5.31099	43.20429901	2	0.19	0.55
B.fragilis_NCTC9343	5.2417	43.11418051	2	0.20	0.58
B.garinii	1.230533	28.16974433	1	0.07	0.47
Burkholderia_383	7.884858	63.26677031	3	0.24	0.56
Burkholderia_CCGE1002	7.043595	63.24567213	3	0.24	0.60
B.cenocepacia	7.284683	67.92633255	3	0.27	0.59
B.indica	2.36952	38.03732401	1	0.18	0.49
B.licheniformis_DSM13	4.202352	43.6855123	1	0.18	0.44
B.japonicum	1.931047	38.23034861	1	0.18	0.51
B.hermsii	0.922307	29.82770379	1	0.11	0.54
B.recurrentis	3.036634	27.00071856	1	0.05	0.38
Bradyrhizobium_BTAi1	4.418616	56.98295575	2	0.22	0.57
Bradyrhizobium_ORS278	9.105828	64.05938043	7	0.23	0.58
B.adolescentis	1.933695	60.49035655	1	0.20	0.49
B.longum_longum_JDM301	2.265943	59.94603571	1	0.15	0.47
B.animalis_lactis	1.938709	60.48213012	1	0.19	0.49
B.megaterium_QM_B1551	4.222645	46.19474287	1	0.16	0.44
B.megaterium_DSM319	4.222597	46.19439175	1	0.16	0.43
B.longum_infantis_ATCC15697	2.389526	60.16389861	1	0.15	0.45
B.faecium	2.477838	59.81488701	1	0.18	0.51
B.longum_longum_BBMN68	2.832748	59.86314349	1	0.16	0.45
B.longum_DJO10A	2.260266	60.12734784	1	0.16	0.50
B.animalis_lactis_Bl-04	1.938483	60.48216569	1	0.19	0.49
B.cenocepacia_HI2424	5.835527	68.48551982	2	0.25	0.54
B.grahamii	3.286445	57.21933579	1	0.19	0.51
B.henselae	3.283936	57.22166936	1	0.20	0.55
B.pseudofirmus	5.097447	38.13163727	1	0.12	0.40
B.subvibrioides	3.294931	57.22244259	1	0.20	0.55
B.abortus	3.278307	57.22185262	1	0.19	0.51
B.abortus_S19	3.311219	57.22122276	1	0.19	0.52
B.mallei_NCTC10229	7.00881	66.6863419	3	0.23	0.57
B.cenocepacia_MC0-3	5.742303	68.46732052	2	0.24	0.51
B.cepacia	5.84838	68.48459744	1	0.23	0.50
B.pumilus	5.523192	37.92643819	1	0.11	0.40
B.canis	3.337369	57.25433717	1	0.19	0.52
B.microti	3.315175	57.25130649	1	0.19	0.50
B.ovis	3.324607	57.20522757	1	0.19	0.51
B.mallei	7.008622	66.68609036	3	0.24	0.57
B.glumae	5.232401	68.4037978	1	0.23	0.50
B.melitensis	3.27559	57.19455121	1	0.20	0.54
B.mallei_NCTC10247	4.773551	68.09995326	2	0.27	0.64
B.selenitireducens	4.404886	40.00847014	1	0.13	0.44
B.pseudomallei_1710b	7.040403	68.28915902	2	0.22	0.47
B.mallei_SAVP1	4.086189	67.72058267	2	0.31	0.65
B.subtilis	4.249248	39.86055886	2	0.13	0.37
B.multivorans_T	8.676562	62.29240337	2	0.23	0.57
Blattabacterium_Periplaneta_americana	0.640442	28.21223468	1	0.21	0.68
B.pseudomallei	7.089249	68.25797768	2	0.22	0.46
B.pseudomallei_1106a	7.308054	67.97815123	2	0.31	0.58
B.hyodysenteriae	2.586443	27.89699986	1	0.06	0.40
B.pseudomallei_668	4.098576	67.70876031	2	0.21	0.47
B.phytofirmans	7.247547	68.05872387	3	0.27	0.59
B.multivorans	5.28795	65.48282416	2	0.25	0.60
B.subtilis_spizizenii	3.704465	41.28690648	2	0.15	0.42
B.phymatum	8.214658	62.28682923	1	0.23	0.57
B.melitensis_Abortus	1.581384	38.79683872	1	0.21	0.59
C.crescentus	7.456587	65.51038699	4	0.20	0.55
B.murdochii	1.242163	27.52565485	1	0.08	0.47
B.pseudomallei_MSHR346	3.750138	60.70797021	1	0.22	0.46
B.turicatae	3.241804	27.75143099	1	0.06	0.40
B.melitensis_ATCC23457	3.445263	68.42270097	1	0.15	0.49
B.thuringiensis	3.592487	48.66996039	1	0.16	0.40
B.thuringiensis_BMB171	4.027676	43.89067045	2	0.15	0.41
B.thuringiensis_AlHakam	4.215606	43.51440813	1	0.14	0.41
B.proteoclasticus	5.643051	35.17646748	1	0.11	0.39
B.rhizoxinica	6.723972	67.62812219	4	0.28	0.59
B.thetaiotaomicron	6.293399	42.86028901	1	0.22	0.60
B.weihenstephanensis	5.314794	35.36523711	1	0.11	0.40
B.brevis	5.31303	35.43373555	1	0.12	0.44
B.suis	2.642404	38.82222401	1	0.17	0.47
A.thermophilum	3.384766	59.11413078	1	0.27	0.56
B.pilosicoli	0.91733	29.11896482	1	0.12	0.53
B.aphidicola_Sg	0.655725	26.36486332	1	0.11	0.59
B.xenovorans	8.676277	66.27244612	4	0.23	0.58
B.thailandensis	8.39107	65.73805248	3	0.23	0.54
B.vulgatus	5.163189	42.20149601	1	0.23	0.60
C.hydrothermalis	5.872743	35.48316349	1	0.11	0.39
B.vietnamiensis	9.731138	62.62781393	5	0.24	0.59
C.akajimensis	3.750771	53.60177947	1	0.23	0.56
C.muridarum	1.144377	39.86640766	3	0.23	0.60
C.kristjanssonii	4.13288	30.92511759	2	0.07	0.45
C.aggregans	4.684931	56.42849382	3	0.21	0.60
C.acidiphila	10.467782	69.76708151	2	0.15	0.48
Mesorhizobium_BNC1	5.889399	67.34841705	1	0.18	0.54
C.flavigena	2.819226	60.55882004	2	0.16	0.46
C.ochracea	2.952962	33.90002987	2	0.10	0.46
C.aurantiacus	5.258541	56.69715231	2	0.21	0.61
C.saccharolyticus	3.86345	28.20533461	1	0.06	0.40
C.botulinum_A_ATCC19397	4.107013	28.22798467	1	0.06	0.39
C.ruddii	2.10238	42.61698646	1	0.21	0.50
C.japonicus	2.212937	42.37106614	1	0.21	0.52
C.kronotskyensis	6.000632	29.85558854	2	0.07	0.40
C.botulinum_A3_LochMaree	4.012918	28.29930739	1	0.06	0.40
Buchnera	2.00887	42.6331221	1	0.21	0.49
C.hydrogenoformans	3.76056	28.18471185	1	0.06	0.41
C.botulinum_A_Hall	4.257769	28.04445239	1	0.05	0.38
C.botulinum	3.847969	27.47969123	1	0.05	0.36
C.beijerinckii	4.259691	28.14333246	1	0.06	0.39
C.owensensis	3.90326	28.23865179	1	0.06	0.40
C.salexigens	2.053744	42.70181678	1	0.21	0.48
C.botulinum_A2	3.659644	27.3612406	1	0.05	0.37
B.aphidicola_Tuc7	2.032674	42.59886239	1	0.22	0.51
C.acetobutylicum	4.155278	28.2110126	1	0.06	0.38
C.trachomatis	1.181356	39.18564768	3	0.20	0.57
C.botulinum_B1	5.262222	31.20940166	1	0.08	0.43
C.botulinum_B_Eklund	4.068724	37.4039871	1	0.12	0.49
C.parvum_NCIB8327	2.572079	44.27818897	1	0.21	0.55
C.concisus	2.099413	39.26683316	1	0.11	0.42
C.crescentus_NA1000	4.016947	67.21398117	1	0.19	0.57
C.segnis	4.042929	67.17164709	1	0.19	0.56
C.michiganensis	1.617804	50.91154429	1	0.14	0.47
C.curvus	1.971264	44.53533367	1	0.14	0.47
C.botulinum_E3	4.110554	28.56318151	1	0.06	0.44
C.botulinum_Ba4	4.298133	29.05840745	1	0.06	0.41
C.michiganensis_sepedonicus	2.488635	53.47851332	2	0.14	0.47
C.botulinum_F	4.191339	28.80840705	1	0.06	0.44
C.woesei	3.219505	62.97381119	2	0.15	0.47
C.trachomatis_434Bu	1.173791	39.34022326	3	0.21	0.57
C.fetus	1.773615	33.30751037	1	0.10	0.47
C.aurimucosum	4.123179	74.2936215	1	0.11	0.43
C.efficiens	3.282708	53.84176722	3	0.11	0.41
C.diphtheriae	3.309401	53.81025146	2	0.11	0.42
C.glutamicum	3.363299	54.13011154	2	0.11	0.42
C.hominis_BAA-381	1.714951	31.73837037	1	0.08	0.40
C.cellulovorans	2.770676	36.11483263	1	0.14	0.53
Chloroflexus_Y-400-fl	5.26895	56.68190057	2	0.19	0.56
C.pinensis	4.433218	38.8464542	1	0.11	0.50
C.cellulolyticum	2.40152	42.04972268	3	0.14	0.49
C.koseri	4.576573	51.99123886	1	0.22	0.56
C.jejuni_doylei	1.845106	30.57331124	1	0.12	0.44
C.jejuni	1.641481	30.54857169	1	0.13	0.46
C.jejuni_81-176	1.699052	30.47546514	1	0.11	0.44
C.glutamicum_B	2.476822	61.35136074	2	0.16	0.49
C.jejuni_ICDCCJ07001	1.708924	30.55080273	0	0.12	0.46
C.jejuni_RM1221	1.777831	30.30614271	1	0.11	0.42
C.jejuni_81116	1.628115	30.5415158	1	0.12	0.46
C.difficile_R20291	2.802443	36.09575645	1	0.14	0.52
C.difficile	4.0238	32.0402356	1	0.08	0.41
C.kluyveri	2.843785	35.09586695	1	0.13	0.54
C.rodentium	4.735357	53.82743054	1	0.17	0.47
C.glutamicum_R	2.446804	57.45985375	2	0.14	0.40
C.difficile_CD196	3.955303	32.01426035	1	0.09	0.45
C.lari	1.571661	29.62000075	1	0.11	0.45
C.tepidum	2.763181	51.31683375	1	0.24	0.56
C.kluyveri_NBRC	4.630065	31.1059348	2	0.08	0.45
D.hafniense_DCB-2	1.809746	44.21134237	1	0.16	0.54
C.jeikeium	3.395237	72.49594064	1	0.12	0.41
C.kroppenstedtii	3.403786	72.37743501	1	0.15	0.42
C.trachomatis_A	1.080451	40.30529844	3	0.20	0.54
C.nitroreducens	2.216552	35.62844454	1	0.13	0.54
C.ljungdahlii	2.54772	28.85568273	1	0.08	0.45
C.atlanticus	2.612925	39.58797133	1	0.14	0.54
C.novyi	2.428903	35.43879686	2	0.13	0.53
C.trachomatis_L2b	1.234385	40.57559027	3	0.20	0.53
C.phaeobacteroides	2.736403	48.9270769	1	0.22	0.51
C.chlorochromatii	2.289249	55.7961148	1	0.21	0.56
C.perfringens	3.08574	28.51202629	1	0.07	0.39
C.perfringens_ATCC13124	3.256683	28.37915142	1	0.07	0.38
C.limicola	3.133902	48.35144813	1	0.24	0.57
C.hutchinsonii	9.127347	45.22711802	1	0.18	0.58
C.trachomatis_TZ1A828	1.226565	40.581502	3	0.21	0.56
C.trachomatis_Jali20	1.23023	40.57769685	3	0.21	0.57
C.saccharolyticum	1.424912	44.77013317	1	0.13	0.48
C.perfringens_SM101	2.960088	28.23091746	1	0.08	0.40
C.psychrerythraea	5.37318	38.00542695	2	0.11	0.44
C.abortus	1.225935	40.57621326	3	0.20	0.54
C.pseudotuberculosis	2.337913	52.18521818	2	0.14	0.49
C.phytofermentans	4.847594	35.34852547	1	0.11	0.49
C.burnetii	5.444283	54.55039718	1	0.20	0.53
C.burnetii_CbuG_Q212	0.159662	16.56436723	1	0.01	0.22
C.burnetii_CbuK_Q154	3.696649	63.91185639	2	0.26	0.55
C.tetani	2.970275	35.2540758	1	0.13	0.53
Caulobacter_K31	4.655622	67.66689821	2	0.19	0.57
C.sticklandii	4.662871	45.00474064	1	0.18	0.49
C.thermocellum	2.715461	33.29972333	1	0.09	0.44
C.pneumoniae	1.051969	41.26671033	3	0.21	0.55
C.felis	1.038842	41.32909528	3	0.23	0.57
C.proteolyticus	2.873333	28.64046736	1	0.08	0.49
C.phaeobacteroides_BS1	2.154946	56.5298156	1	0.20	0.49
D.hafniense	3.843301	38.98658991	1	0.13	0.51
Burkholderia_CCGE1003	6.476522	66.98946595	2	0.27	0.60
C.pneumoniae_AR39	1.044352	41.29919797	3	0.22	0.57
C.pneumoniae_J138	1.038869	41.32802115	3	0.22	0.57
C.caviae	1.042519	41.30725675	3	0.22	0.56
P.vibrioformis	3.293456	45.0389196	1	0.19	0.56
C.violaceum	5.464824	61.47240058	1	0.23	0.59
C.burnetii_Dugway	4.599092	57.24994173	3	0.21	0.51
C.pneumoniae_TW183	1.044282	41.30254088	3	0.22	0.56
C.urealyticum	2.369219	64.18524417	2	0.17	0.51
C.testosteroni	4.75108	64.83374306	2	0.24	0.56
C.curtum	6.359369	72.73342685	1	0.18	0.55
Cyanothece_PCC7425	2.932766	60.23733227	4	0.21	0.56
Cyanothece_PCC7822	3.046682	58.45037323	3	0.21	0.55
G.violaceus	6.554169	38.50980956	3	0.14	0.45
N.azollae	4.803347	39.81792279	3	0.12	0.45
A.variabilis	7.841948	39.89581415	3	0.13	0.45
M.aeruginosa	5.78611	50.64841491	3	0.15	0.50
Anabaena	4.787694	39.75784584	3	0.12	0.45
Cyanothece_PCC8802	5.460377	37.94194064	3	0.11	0.41
Cyanothece_PCC8801	1.443806	31.11678439	3	0.13	0.54
C.taiwanensis	6.767514	66.47625701	1	0.24	0.61
D.audaxviator	4.545624	41.55484484	2	0.14	0.47
D.baarsii	3.097763	60.28630983	1	0.32	0.63
D.alkenivorans	6.517073	54.48459761	2	0.23	0.58
D.desulfuricans_SSM1	3.222077	42.53663088	1	0.16	0.51
R.eutropha	4.501104	59.24722024	2	0.22	0.58
D.autotrophicum	5.657782	48.76364978	1	0.20	0.57
D.acetoxidans	2.349476	60.84714209	3	0.27	0.59
D.retbaense	3.942657	58.64699871	1	0.26	0.59
D.oleovorans	3.655731	65.70349405	1	0.26	0.62
C.burnetii_RSA331	4.67945	55.01507656	2	0.23	0.57
E.sakazakii	4.818394	53.63907559	2	0.22	0.56
C.turicensis	4.922802	56.29663757	2	0.20	0.53
D.baculatum	3.730232	57.83613459	1	0.25	0.52
D.acetiphilus	2.542933	30.31082612	1	0.11	0.51
D.deserti	3.855329	62.97026791	1	0.20	0.57
D.psychrophila	2.873437	58.07216236	1	0.26	0.57
Dehalococcoides_CBDB1	1.341892	47.17257425	1	0.14	0.52
Dehalococcoides_VS	1.360154	47.31449527	1	0.15	0.51
Dehalococcoides_GT	1.395502	47.02587313	1	0.14	0.50
D.ethenogenes	1.46972	48.85025719	1	0.14	0.47
D.lykanthroporepellens	1.413462	47.27138048	1	0.16	0.52
D.fermentans	6.96779	51.5449949	2	0.21	0.61
D.geothermalis	3.247018	66.47199061	1	0.23	0.59
E.faecalis	5.279134	47.5373423	5	0.17	0.49
R.eutropha_H16	3.796573	66.83398423	1	0.23	0.61
Dehalococcoides_BAV1	1.68651	55.04438159	1	0.20	0.51
D.desulfuricans	5.31562	62.67432585	1	0.21	0.54
D.nodosus	1.38935	44.39576061	1	0.22	0.55
D.desulfuricans_ATCC27774	3.944167	56.16861558	1	0.25	0.61
D.magneticus	3.659634	46.63160305	1	0.18	0.51
D.radiodurans	3.284156	66.61410116	1	0.20	0.54
E.eligens	3.608104	42.27525038	3	0.15	0.51
D.salexigens	2.909567	57.33079871	1	0.26	0.57
D.vulgaris	4.289847	47.09275179	2	0.17	0.53
D.shibae	4.417868	65.52463768	1	0.18	0.52
D.reducens	5.727534	47.35989346	3	0.18	0.51
D.thermophilum	1.959987	33.7409891	1	0.16	0.54
D.turgidum	1.85556	33.9573498	1	0.17	0.57
D.vulgaris_Miyazaki_F	3.661391	63.15703513	1	0.28	0.57
D.alkaliphilus	4.040304	67.10896012	1	0.25	0.56
D.vulgaris_DP4	3.773159	63.27891297	1	0.24	0.51
D.dadantii	4.813854	54.51725374	2	0.22	0.57
D.dadantii_3937	3.833832	53.57712597	3	0.19	0.49
G.kaustophilus	2.999895	48.46256286	2	0.15	0.42
D.dadantii_Ech586	3.905604	53.61439613	3	0.20	0.51
Azoarcus_EbN1	4.727255	64.69760992	1	0.27	0.57
E.coli	4.570938	50.84054958	1	0.19	0.52
D.zeae	5.372268	55.04112974	1	0.18	0.53
E.tasmaniensis	4.629812	50.76940489	1	0.19	0.53
E.coli_0127	4.578159	50.79067809	1	0.19	0.53
E.ictaluri	5.064019	50.96732457	2	0.19	0.52
E.coli_536	5.231428	50.47747307	1	0.17	0.48
E.coli_55989	4.686137	50.78131519	1	0.18	0.52
E.coli_ED1a	5.704171	50.40779808	1	0.16	0.46
Enterobacter_638	5.069678	50.519461	1	0.18	0.51
E.chaffeensis	1.176248	30.10071005	1	0.05	0.39
E.coli_O157J	5.179971	50.61346869	1	0.17	0.49
E.coli_CFT073	4.646332	50.79957696	1	0.19	0.53
E.amylovora_ATCC49946	5.154862	50.65629303	1	0.18	0.51
E.pyrifoliae	4.746218	50.86652151	1	0.19	0.53
E.coli_O157_EC4115	5.215377	50.49247638	1	0.18	0.51
E.canis	1.31503	28.95774241	1	0.06	0.45
E.cloacae_SCF1	4.639675	50.78969971	1	0.19	0.53
E.amylovora	4.93892	50.51752205	1	0.18	0.51
E.coli_ATCC8739	5.209548	50.73380646	1	0.18	0.50
E.coli_BL21_DE3	4.70056	50.79367139	1	0.18	0.52
E.coli_IAI1	5.594477	50.48416501	1	0.17	0.48
E.coli_BW2952	5.132068	50.63052555	1	0.19	0.53
E.billingiae	5.497653	50.33920839	2	0.19	0.55
E.coli_APEC	5.249288	50.56242866	1	0.18	0.49
E.coli_B_REL606	4.643538	50.81961211	1	0.18	0.51
E.coli_O111_H-	5.155626	50.74460405	1	0.17	0.49
E.coli_O103_H2	5.166121	50.64500038	1	0.18	0.51
E.limosum	2.831389	37.57110026	1	0.09	0.40
E.rectale	3.359974	37.38115235	1	0.09	0.38
E.coli_O26_H11	4.643861	49.91953894	1	0.19	0.53
E.coli_O55_H7	3.812315	57.43667562	1	0.19	0.47
E.lenta	3.63226	64.20459989	2	0.16	0.48
E.ruminantium	3.052398	63.06851204	2	0.19	0.49
E.sibiricum	4.276902	47.52194462	1	0.12	0.39
E.minutum	1.643562	39.95212837	1	0.12	0.53
E.tarda	5.598796	54.58392304	1	0.18	0.49
E.coli_UTI89	4.676461	52.90040909	2	0.19	0.53
E.coli_DH10B	5.52486	50.63406132	1	0.18	0.49
E.coli_E24377A	5.766081	50.43633622	1	0.17	0.48
E.coli_IAI39	5.855531	50.64893346	1	0.17	0.47
E.coli_J	5.452353	50.50307638	1	0.18	0.49
E.coli_S88	4.072846	53.38129652	2	0.20	0.51
Exiguobacterium_AT1b	3.449685	41.48117872	1	0.11	0.36
E.ruminantium_Welgevonden	1.49992	27.51260067	1	0.06	0.45
E.ruminantium_Gardel	1.516355	27.4787896	1	0.06	0.47
E.litoralis	1.512977	27.47887113	1	0.06	0.44
E.coli_SE11	4.530777	56.73373463	2	0.20	0.51
E.cloacae	4.814049	57.01809433	1	0.21	0.55
F.magna	3.040786	47.69747033	2	0.14	0.44
E.coli_UMN026	4.067864	53.39064924	1	0.21	0.53
E.coli_SECEC	3.804166	59.70672678	1	0.22	0.51
E.coli_HS	5.622737	50.46286177	1	0.17	0.47
E.coli_O157_TW14359	5.3582	50.65625583	1	0.18	0.51
F.alni	7.497934	72.82808838	5	0.16	0.44
F.johnsoniae	2.768102	42.69277288	2	0.13	0.48
F.psychrophilum	3.868304	36.97744541	1	0.13	0.51
E.fergusonii	4.279159	60.21947303	2	0.21	0.54
G.forsetii	6.096872	34.11285328	1	0.09	0.49
G.thermodenitrificans	1.98674	32.0665009	1	0.06	0.37
F.nodosum	1.948941	34.98930958	1	0.13	0.55
F.nucleatum	2.1745	27.15159807	1	0.07	0.41
F.balearica	2.049711	32.56537141	1	0.12	0.47
L.byssophila	2.861988	32.53937473	1	0.08	0.48
Frankia_CcI3	5.433628	70.0788129	4	0.22	0.52
Frankia_EAN1pec	8.982042	71.15359737	4	0.20	0.53
Frankia_EuI1c	8.815781	72.31400145	3	0.18	0.54
F.succinogenes	3.842635	48.05184463	1	0.20	0.58
F.tularensis_FSC198	1.890909	32.16146308	1	0.12	0.46
F.tularensis_FSC147	1.892616	32.26000414	1	0.12	0.45
F.tularensis_LVS	1.895727	32.15811137	1	0.11	0.44
F.tularensis_FTA	1.895994	32.15263339	1	0.11	0.43
F.tularensis	1.893886	32.25421171	1	0.09	0.45
F.tularensis_OSU18	1.910031	32.47502266	1	0.10	0.46
F.philomiragia	1.892775	32.25935465	1	0.12	0.45
F.tularensis_U112	1.898476	32.26861967	1	0.11	0.45
G.aurantiaca	4.636964	64.27436141	1	0.23	0.60
G.diazotrophicus	2.708355	59.0721305	1	0.24	0.59
G.bemidjiensis	4.61515	60.26670856	1	0.22	0.58
G.vaginalis	5.290012	67.04255113	3	0.15	0.45
R.metallidurans	3.162471	52.75482368	1	0.20	0.56
Geobacillus_Y4.1MC1	3.650813	52.49422526	1	0.22	0.52
G.diazotrophicus_J	3.999591	66.327582	3	0.24	0.53
G.oxydans	3.914947	66.32301791	3	0.25	0.57
Geobacter_M21	4.745806	60.46996021	1	0.23	0.58
Geobacter_FRC-32	4.304501	53.471982	1	0.22	0.58
F.bacterium_HTCC2170	3.798465	36.61076251	3	0.11	0.43
Geobacillus_C56-T3	3.592666	51.98042345	1	0.23	0.51
G.lovleyi	3.994874	54.7356187	1	0.21	0.58
Halanaerobium_sapolanicus	3.911947	44.01189484	1	0.19	0.50
G.metallireducens	4.011182	59.48538361	1	0.25	0.62
G.vaginalis_ATCC14019	5.322497	73.98410934	2	0.14	0.46
G.bethesdensis	2.922384	60.81688786	1	0.24	0.57
F.tularensis_WY96-3418	4.587455	53.25857147	1	0.26	0.60
G.sulfurreducens	3.814139	60.93729148	1	0.25	0.57
Geobacillus_WCH70	3.608012	48.86161687	2	0.21	0.51
G.uraniumreducens	5.136364	54.23823156	1	0.22	0.57
G.obscurus	1.617545	42.01635812	1	0.15	0.50
G.bronchialis	1.66735	41.36312112	1	0.13	0.46
N.punctiforme	4.659019	61.99785835	3	0.21	0.55
Geobacillus_Y412MC61	3.508804	42.79828682	1	0.24	0.51
H.modesticaldum	3.667901	52.33464589	1	0.24	0.53
H.orenii	7.121665	51.23945033	2	0.21	0.52
H.ochraceum	1.557588	38.16901517	1	0.16	0.47
H.defensa	2.269156	39.99310757	2	0.14	0.49
D.aromatica	3.424307	54.29492741	1	0.18	0.53
L.brevis	2.613117	33.16135481	1	0.13	0.45
H.aurantiacus	6.78543	50.89830711	2	0.17	0.56
H.baltica	3.540114	45.18978767	1	0.16	0.51
H.ducreyi	7.215267	53.86974592	2	0.20	0.50
H.influenzae	2.169363	40.46070206	1	0.16	0.43
H.denitrificans	3.638969	60.81241692	2	0.18	0.50
H.influenzae_NT	1.698955	38.22049436	1	0.12	0.45
H.influenzae_PittEE	4.061296	63.6084639	1	0.27	0.53
H.acinonychis	1.672681	44.50863614	1	0.25	0.56
H.influenzae_PittGG	2.678452	67.98172975	1	0.29	0.54
H.felis	1.799146	35.93126961	1	0.15	0.50
H.parasuis	1.830138	38.15105746	2	0.15	0.52
H.elongata	1.813033	38.04062033	2	0.14	0.49
H.halophila	1.887192	38.00947704	2	0.13	0.45
H.chejuensis	1.91449	38.15668925	2	0.14	0.50
L.acidophilus	3.075407	56.9751906	2	0.22	0.50
H.hepaticus	1.578097	42.46532374	1	0.23	0.55
H.neapolitanus	2.582886	54.71364203	2	0.20	0.53
H.neptunium	3.705021	61.93028326	1	0.19	0.54
H.mustelae	9.446314	69.48338791	2	0.29	0.58
L.amylovorus	2.578146	37.88319203	1	0.17	0.51
H.pylori_HPAG1	1.605736	39.06675817	1	0.20	0.54
H.pylori_B38	1.576758	39.1592115	1	0.20	0.55
H.pylori_PeCan4	1.638269	38.91039872	1	0.19	0.52
H.pylori_G27	1.663013	38.86993066	1	0.18	0.53
H.pylori_J99	1.643831	39.18870005	1	0.20	0.55
H.pylori_B8	1.680029	38.78444955	1	0.18	0.49
H.pylori_SJM180	1.658051	38.89907488	1	0.18	0.51
H.pylori_P12	1.684038	38.78617941	1	0.19	0.53
H.pylori_Shi470	1.608548	38.91472309	1	0.18	0.51
H.pylori	1.667867	38.87444263	1	0.20	0.53
D.acidovorans	5.513887	63.40456379	2	0.25	0.62
H.somnus_2336	2.263857	37.37806761	1	0.15	0.51
H.somnus	2.012878	37.1917225	1	0.15	0.51
H.thermophilus	1.743135	44.00026389	2	0.24	0.53
Hydrogenobaculum_Y04AAS1	1.559514	34.84701003	1	0.15	0.49
I.loihiensis	2.839318	47.04023994	2	0.20	0.51
I.polytropus	3.132314	34.36548826	1	0.13	0.47
Jannaschia_CCS1	4.404049	62.24388057	1	0.16	0.46
J.denitrificans	2.749646	58.41668346	1	0.12	0.42
K.radiotolerans	7.579488	70.56790643	2	0.14	0.50
K.koreensis	2.852073	43.68710058	1	0.15	0.47
K.olearia	2.302126	41.54598836	1	0.19	0.57
K.pneumoniae_342	5.920257	56.86910214	1	0.20	0.52
K.pneumoniae	5.694894	57.14734989	1	0.21	0.55
K.pneumoniae_NTUH-K2044	5.472672	57.36919735	1	0.21	0.55
K.rhizophila	4.956672	74.24513867	2	0.14	0.47
K.flavida	2.69754	71.16380109	2	0.18	0.49
K.sedentarius	2.785024	71.62753355	2	0.15	0.44
K.variicola	5.458505	57.57809144	1	0.21	0.56
K.vulgare	3.288404	61.76084204	1	0.17	0.50
L.casei	1.99356	34.71458095	1	0.11	0.43
L.casei_BL23	2.126674	38.07231386	1	0.13	0.40
L.asiaticus	1.226704	36.47880825	1	0.16	0.51
L.buccalis	2.46561	29.64568606	1	0.07	0.42
L.biflexa_Patoc1_Ames	3.956089	38.89164273	1	0.18	0.55
L.biflexa	3.951448	38.8946533	1	0.18	0.53
L.borgpetersenii_JB197	3.876235	40.24402545	1	0.23	0.57
L.borgpetersenii_L550	3.931782	40.2291124	1	0.23	0.57
L.casei_Zhang	2.340228	46.05824732	1	0.10	0.42
L.helveticus	1.856951	49.68634067	1	0.13	0.42
M.tractuosa	4.059653	40.41362648	1	0.22	0.58
L.crispatus	2.924325	46.57519257	1	0.12	0.43
L.delbrueckii	3.079196	46.33569932	1	0.11	0.42
G.capsiferriformans	4.909403	68.89968088	1	0.25	0.62
L.delbrueckii_bulgaricus_ND02	1.896614	38.86942731	2	0.08	0.41
L.fermentum	2.043161	36.89207556	1	0.13	0.43
L.delbrueckii_BAA-365	2.898335	46.43072661	1	0.11	0.42
L.gasseri	1.864998	49.71903455	1	0.14	0.44
L.johnsonii	2.131976	49.54342826	1	0.15	0.44
L.johnsonii_FI9785	2.098685	51.46903895	1	0.14	0.47
L.plantarum_JDM1	1.89436	35.25961275	2	0.12	0.44
L.plantarum	1.95408	36.66323794	1	0.07	0.40
L.plantarum_plantarum	2.080931	37.07701024	1	0.19	0.49
H.seropedicae	3.169329	62.35231495	2	0.18	0.48
L.interrogans_Copenhageni	4.627366	35.04434272	1	0.16	0.50
L.interrogans	4.698134	35.02492692	1	0.18	0.51
L.reuteri	3.093113	37.38815879	2	0.09	0.38
L.intracellularis	1.719014	33.08158049	1	0.15	0.57
L.rhamnosus	1.785116	34.42919116	2	0.12	0.41
L.reuteri_K	1.992676	34.61124638	2	0.11	0.43
L.rhamnosus_Lc705	2.101787	37.90969304	1	0.08	0.38
L.sakei	2.365589	35.32938308	1	0.09	0.37
L.lactis_KF147	2.598348	35.78385189	1	0.12	0.38
L.salivarius	2.635654	34.87430444	1	0.09	0.38
L.lactis	2.529478	35.74555699	1	0.10	0.38
L.longbeachae	4.149158	37.13323281	1	0.19	0.55
L.kimchii	2.91269	38.062341	1	0.09	0.40
L.lactis_MG1363	2.075763	37.66860668	3	0.08	0.40
L.mesenteroides	2.905187	38.04123452	1	0.09	0.39
L.innocua	2.976212	38.19368378	1	0.09	0.37
L.citreum	3.109342	37.92130296	1	0.09	0.38
L.lactis_SK11	2.944528	37.98102786	1	0.09	0.39
L.gasicomitatum	2.999054	37.96497162	1	0.09	0.38
L.pneumophila_2300-99	3.516334	38.37758302	1	0.19	0.53
L.pneumophila_Corby	3.57647	38.47852771	1	0.19	0.53
L.pneumophila_Lens	3.405519	38.41624434	1	0.20	0.56
L.monocytogenes_08-5578	3.197759	44.6609485	1	0.10	0.43
L.monocytogenes	3.348625	44.41748479	1	0.09	0.43
L.pneumophila	3.397754	38.2695304	1	0.21	0.58
L.pneumophila_Paris	3.635495	38.33955211	1	0.20	0.56
L.monocytogenes_08-5923	3.307936	44.48121124	1	0.09	0.41
L.monocytogenes_Clip81459	1.999618	38.87262467	1	0.12	0.44
L.monocytogenes_F2365	2.039414	38.87876616	1	0.12	0.45
L.monocytogenes_HCC23	3.010111	46.69000578	1	0.12	0.43
L.seeligeri	3.033106	46.67532226	1	0.11	0.43
L.welshimeri	1.884661	41.25760548	1	0.08	0.40
M.caseolyticus	2.797636	37.38263305	1	0.08	0.38
L.sphaericus	2.133977	33.04046857	1	0.09	0.41
L.solanacearum	1.258278	35.24098013	1	0.15	0.50
M.thermoacetica	4.817463	37.13494011	1	0.10	0.37
N.thermophilus	2.81413	36.35201643	1	0.09	0.39
L.xyli	2.584158	67.67604767	1	0.14	0.45
M.florum	0.877438	29.70705623	0	0.08	0.48
M.luteus	5.090491	64.14811459	2	0.16	0.50
M.extorquens	4.967148	65.09385265	1	0.21	0.54
M.agalactiae	1.006702	29.62405955	0	0.09	0.49
M.succiniciproducens	4.779762	56.92706039	1	0.25	0.54
P.marinus	5.842795	42.33063114	3	0.12	0.37
M.agalactiae_5632	0.820453	30.70949829	1	0.09	0.50
M.aurantiaca	7.025559	72.82213415	2	0.17	0.51
Micromonospora_L5	5.475491	68.98809623	2	0.19	0.53
M.avium_104	4.374522	65.63603978	3	0.18	0.52
M.abscessus	4.345492	65.63298241	3	0.18	0.52
M.avium_paratuberculosis	4.371711	65.64301712	3	0.18	0.52
M.arthritidis	1.003404	29.31471272	0	0.10	0.54
M.aquaeolei	3.304561	63.58458809	3	0.30	0.61
M.conjunctivae	0.934379	26.95421237	0	0.08	0.52
M.magneticum	6.180732	68.0792987	2	0.20	0.52
O.iheyensis	2.219737	36.56311536	1	0.12	0.43
M.capricolum	0.846214	28.57521856	0	0.06	0.46
M.bovis_PG45	1.010023	23.77044879	0	0.03	0.42
Marinomonas_MWYL1	1.863286	41.67159524	1	0.13	0.42
M.bovis	2.14648	55.41328128	1	0.15	0.52
M.maris	6.123851	67.9964617	2	0.20	0.50
M.chloromethanicum	6.879778	68.48444819	2	0.20	0.49
M.flagellatus	3.059871	42.6351307	1	0.15	0.53
Methylotenera_301	3.082007	54.60905832	3	0.20	0.53
M.mobilis	2.862391	55.4380586	3	0.21	0.54
M.silvestris	4.935185	61.09517678	3	0.24	0.58
N.risticii	7.737025	71.50248319	3	0.24	0.56
M.loti	5.471154	68.1838603	3	0.21	0.54
H.arsenicoxydans	2.971517	55.71908221	1	0.23	0.56
M.fermentans	0.793224	27.02048854	0	0.05	0.44
M.crocodyli	0.977524	26.94609033	0	0.09	0.52
M.gallisepticum	1.0128	31.46988547	1	0.07	0.45
M.genitalium	0.580076	31.68912349	0	0.08	0.55
M.bovis_BCG	5.982829	67.74410567	2	0.17	0.50
Magnetococcus_MC1	4.719581	54.167478	1	0.28	0.59
M.hyopneumoniae_J	0.897405	28.52223912	0	0.07	0.49
M.hominis	0.665445	27.11824418	0	0.05	0.48
M.hyopneumoniae_7448	0.920079	28.48885802	0	0.07	0.50
M.hyorhinis	0.839615	25.88352995	0	0.08	0.46
M.hyopneumoniae	0.892758	28.56115543	0	0.07	0.48
M.vanbaalenii	6.962533	72.83750038	2	0.17	0.51
M.infernorum	2.287145	45.48277438	1	0.21	0.51
Mycobacterium_JLS	6.048425	68.35642337	2	0.17	0.52
Mycobacterium_KMS	6.256079	68.22813459	2	0.17	0.50
M.gilvum	3.268071	57.79752031	2	0.15	0.54
M.leachii	1.008951	23.75050919	0	0.03	0.40
M.bovis_BCG_Tokyo	3.268203	57.79674641	2	0.15	0.54
M.dichloromethanicum	7.596297	62.50799567	5	0.21	0.54
M.leprae	2.501097	72.99524968	2	0.17	0.50
L.cholodnii	2.54757	45.51019207	1	0.16	0.53
Mycobacterium_MCS	5.920523	68.38639086	2	0.17	0.51
M.leprae_Br4923	6.660144	65.73408923	2	0.18	0.53
M.mobile	0.777079	24.95125978	0	0.06	0.42
M.extorquens_AM1	3.36878	62.72763434	1	0.18	0.50
L.hongkongensis	4.110251	54.23418181	1	0.19	0.57
M.catarrhalis	5.100344	42.59406816	1	0.16	0.53
M.mycoides	1.211703	23.96560873	0	0.04	0.41
M.nodulans	8.839022	68.44381652	3	0.21	0.50
M.curtisii	4.829781	69.29860795	2	0.21	0.57
M.penetrans	1.358633	25.71754109	1	0.06	0.43
M.pneumoniae	0.816394	40.00801084	1	0.11	0.51
M.populi	5.848997	69.36026809	1	0.21	0.52
M.petroleiphilum	4.643639	68.78189713	3	0.25	0.60
M.pulmonis	0.963879	26.6365384	0	0.07	0.46
M.tuberculosis_F11	4.419977	65.61251337	3	0.18	0.52
M.ruber	3.097457	63.38438274	1	0.26	0.61
M.radiotolerans	6.89911	71.03539442	1	0.20	0.52
Methylobacterium_4-46	4.30543	63.08336217	3	0.21	0.56
M.marinum	6.988209	67.40280664	3	0.16	0.50
Mycobacterium_Spyr1	5.783292	67.76140648	2	0.18	0.50
M.capsulatus	2.314078	42.53797841	1	0.15	0.49
M.silvanus	3.721669	62.71530327	1	0.29	0.60
M.synoviae	0.799476	28.49516433	0	0.07	0.45
O.oeni	2.628784	55.79153708	2	0.21	0.57
M.tuberculosis_H37Ra	4.39825	65.61416472	3	0.18	0.51
M.tuberculosis	4.403837	65.60907	3	0.17	0.50
M.tuberculosis_CDC1551	4.424435	65.61782465	3	0.19	0.53
P.propionicigenes	4.51649	35.51676191	1	0.13	0.47
M.smegmatis	4.411532	65.61412226	3	0.18	0.52
M.tuberculosis_KZN1435	5.805761	65.3915826	2	0.16	0.55
M.ulcerans	6.491865	67.79312262	2	0.17	0.51
M.xanthus	9.139763	68.8912393	2	0.28	0.63
N.profundicola	1.676444	33.50753142	1	0.12	0.46
N.sennetsu	4.233314	65.11258083	1	0.23	0.58
P.marinus_AS9601	5.486145	38.37366676	3	0.09	0.39
N.dassonvillei	5.293685	71.44044272	2	0.17	0.52
N.multipartita	6.543312	72.72975826	2	0.20	0.48
N.defluvii	4.317083	59.02659272	1	0.22	0.52
Methylovorus_SIP3-4	2.781824	48.54099325	1	0.21	0.54
Methylovorus_MP688	2.812094	50.71818367	1	0.26	0.57
N.farcinica	6.292344	70.6923207	3	0.17	0.50
N.gonorrhoeae	2.236178	52.36483858	1	0.17	0.41
M.massiliensis	2.153922	52.68965171	1	0.20	0.49
N.hamburgensis	5.011522	61.61730907	4	0.22	0.51
N.halophilus	4.14526	51.60588238	2	0.26	0.54
Nitratiruptor_SB155-2	1.877931	39.68862541	1	0.21	0.53
N.gonorrhoeae_NCCP11945	2.220606	52.27500961	1	0.20	0.50
N.meningitidis_053442	2.184406	51.80914171	1	0.20	0.51
N.meningitidis_alpha14	2.194961	51.62365072	1	0.21	0.52
N.lactamica	2.27236	51.5278389	1	0.18	0.48
N.meningitidis_A	2.145295	51.94716811	1	0.19	0.51
Nocardioides_JS614	6.060298	70.91646318	2	0.16	0.50
N.meningitidis	2.153416	51.70032172	1	0.19	0.49
N.meningitidis_FAM18	3.234309	53.87713419	1	0.26	0.55
N.oceani	3.522111	50.34191143	1	0.27	0.57
P.marinus_MED4	9.059191	41.35452051	4	0.13	0.50
N.winogradskyi	0.879977	41.27130595	1	0.14	0.47
N.aromaticivorans	0.859006	41.08434633	1	0.14	0.44
Geobacillus_Y412MC10	3.191453	36.30894768	1	0.13	0.38
N.watsoni	3.373286	50.13784778	1	0.26	0.56
O.anthropi	3.402093	62.04900924	3	0.22	0.53
O.carboxidovorans	5.205777	56.12501265	1	0.20	0.54
O.tsutsugamushi	3.745629	62.3994795	3	0.18	0.50
P.polymyxa	3.630528	35.68131137	1	0.10	0.36
O.uli	2.051896	64.69752853	2	0.22	0.52
P.polymyxa_SC2	1.780517	37.88888284	1	0.12	0.43
O.profundus	2.439291	69.81475355	1	0.26	0.59
O.terrae	5.957605	65.3411396	2	0.29	0.65
O.tsutsugamushi_Ikeda	2.127051	30.5310498	1	0.06	0.41
P.denitrificans	2.008987	30.5137863	1	0.06	0.35
C.thalassium	2.579695	50.10510932	1	0.23	0.54
P.acnes	2.560265	60.01074108	2	0.14	0.48
P.ananatis	6.264404	66.555733	1	0.29	0.61
P.vagans	6.601757	66.29738114	1	0.29	0.59
P.acnes_SK137	2.495334	60.10393799	2	0.13	0.45
Phytoplasma_australiense	0.879959	27.42468683	1	0.07	0.39
P.carotovorum	4.703373	53.69076618	1	0.21	0.57
E.carotovora	6.588339	66.44943437	1	0.27	0.56
P.wasabiae	2.650701	42.8002253	1	0.12	0.46
P.asymbiotica	5.187005	44.61609349	1	0.18	0.55
P.multocida	6.537648	66.29228891	2	0.28	0.60
P.profundum	5.094138	42.14312608	2	0.16	0.49
P.lavamentivorans	2.902643	60.6560986	1	0.18	0.49
P.carbinolicus	3.665893	55.11374718	1	0.26	0.57
P.mirabilis	3.101097	42.23773071	1	0.13	0.47
P.luminescens	4.862913	51.93175366	2	0.19	0.54
Parachlamydia_UWE25	2.414465	34.71767037	3	0.19	0.49
P.bermudensis	5.236194	66.79930117	2	0.24	0.56
P.distasonis	4.811379	45.05957647	1	0.23	0.62
P.atlantica	5.88878	64.15972409	1	0.23	0.57
P.haloplanktis	7.074893	63.30492913	1	0.24	0.60
Pseudoalteromonas_SM9913	6.438405	60.52095201	1	0.22	0.58
P.aeruginosa	7.147633	60.0672978	1	0.21	0.57
P.heparinus	2.343476	48.28792785	1	0.28	0.59
P.gingivalis	2.354886	48.35928363	1	0.27	0.55
P.aeruginosa_LESB58	3.850272	40.09166106	1	0.13	0.49
P.gingivalis_ATCC33277	5.167383	42.04888625	1	0.17	0.62
P.aeruginosa_PA14	4.559598	40.08627515	3	0.14	0.52
S.aureus_ED98	7.18493	50.27813771	1	0.20	0.53
P.ubique	3.914745	62.32809544	1	0.25	0.58
P.staleyi	5.460085	53.68445729	3	0.23	0.60
P.luteolum	2.364842	57.33004573	1	0.28	0.60
P.aeruginosa_PA7	5.688987	42.82535713	2	0.18	0.50
P.marinus_MIT9211	1.75108	36.44213857	2	0.14	0.47
P.marinus_MIT9215	1.669886	31.32153931	2	0.08	0.42
Cyanobacteria_CYA	1.704176	30.79417854	2	0.08	0.42
Cyanobacteria_CYB	1.864731	34.97930801	2	0.11	0.39
P.marinus_MIT9515	2.682675	50.00758571	2	0.14	0.40
P.marinus_MIT9313	1.641879	31.33988558	2	0.08	0.41
P.marinus_MIT9312	1.73879	31.14504914	2	0.08	0.42
P.marinus_NATL1A	1.709204	31.21049331	2	0.08	0.45
P.marinus_MIT9303	1.688963	38.01024652	2	0.15	0.47
Phytoplasma_mali	0.601943	21.39372	1	0.06	0.40
P.marinus_MIT9301	1.65799	30.79916043	2	0.08	0.46
Synechococcus_CC9311	1.842899	35.1230317	2	0.10	0.38
P.mobilis	2.169548	34.12319064	1	0.11	0.52
P.fluorescens	4.099895	38.87584926	1	0.15	0.49
P.marinus_NATL2A	2.410873	50.73977352	2	0.17	0.49
P.fluorescens_PfO1	2.257487	40.40488384	1	0.18	0.55
P.marina	1.983966	37.08049936	2	0.15	0.49
P.entomophila	5.072807	64.67614479	1	0.25	0.59
P.melaninogenica	3.168282	40.98331525	1	0.21	0.56
N.europaea	5.366143	61.67955271	2	0.22	0.59
N.eutropha	1.560469	45.55739332	1	0.14	0.46
P.naphthalenivorans	2.15949	44.83410435	1	0.16	0.57
N.multiformis	5.898676	61.97460244	1	0.22	0.60
Phytoplasma_OY	0.853092	27.76001885	1	0.09	0.38
P.propionicus	4.241119	58.48307958	1	0.25	0.58
Paenibacillus	1.832387	37.35782889	1	0.09	0.42
P.putida	5.959964	61.86193407	1	0.24	0.59
P.putida_F1	6.07843	61.94224495	1	0.24	0.59
P.phaeoclathratiforme	3.018238	48.07758699	1	0.21	0.53
P.thermopropionicum	6.241931	44.61861241	2	0.15	0.42
P.ruminicola	3.685504	38.85666655	1	0.13	0.56
P.fluorescens_SBW25	6.40328	41.73401757	2	0.16	0.48
P.mendocina	6.181863	61.52409072	1	0.25	0.59
P.putida_GB1	5.77433	61.43559513	1	0.24	0.58
P.pentosaceus	5.394884	45.79014118	1	0.18	0.48
R.marinus	3.619559	47.68553296	2	0.23	0.61
Psychrobacter_PRwf-1	2.995049	44.84103599	1	0.16	0.49
P.putida_W619	4.567418	63.87849765	1	0.26	0.59
P.syringae	6.093698	59.23280084	1	0.22	0.58
P.limnophilus	6.196199	57.46469731	3	0.21	0.60
P.cryohalolentis	4.037671	40.27938383	1	0.12	0.48
P.syringae_B728a	6.112448	57.91329431	1	0.22	0.58
P.stutzeri	6.53826	58.33919116	1	0.22	0.56
S.aureus_COL	3.025375	52.961104	2	0.22	0.56
P.zucineum	1.308759	29.68308145	1	0.10	0.47
P.syringae_phaseolicola	4.888338	55.12754028	1	0.19	0.51
P.aestuarii	1.966858	52.99172589	1	0.26	0.59
P.arcticum	5.063892	50.4773996	2	0.19	0.52
Alphaproteobacterium_IMCC1322	4.379231	71.10131893	2	0.24	0.62
R.etli	1.290917	32.40990707	1	0.08	0.41
R.etli_CIAT652	1.23106	32.33473592	1	0.07	0.31
R.anatipestifer	2.155121	35.0100992	1	0.12	0.49
R.baltica	7.145576	55.40328729	3	0.18	0.43
R.leguminosarum	1.522076	31.64585737	1	0.08	0.42
R.biformata	3.530383	55.29329254	2	0.26	0.53
R.leguminosarum_trifolii	1.52898	31.62820966	1	0.08	0.38
R.castenholzii	5.723298	60.69007764	2	0.26	0.62
R.sphaeroides	4.355543	70.46127199	1	0.21	0.53
R.leguminosarum_trifolii_WSM1325	1.159772	31.05394853	1	0.07	0.36
R.sphaeroides_ATCC17025	1.268755	32.43880812	1	0.06	0.31
R.capsulatus	3.87192	66.55858076	1	0.20	0.57
R.sphaeroides_ATCC17029	4.331234	58.8800328	2	0.18	0.49
R.salmoninarum	2.506025	53.68769266	2	0.16	0.45
R.vannielii	6.448048	61.30982586	3	0.20	0.52
P.necessarius	7.416678	66.33747616	3	0.26	0.62
R.equi	5.04317	68.82484628	2	0.15	0.48
R.erythropolis	6.895538	62.3083072	3	0.13	0.46
R.sphaeroides_KD131	6.530228	61.02832857	4	0.21	0.55
Polaromonas	7.25529	64.43339963	3	0.24	0.62
R.palustris	1.58724	32.51341952	1	0.08	0.41
Polynucleobacter	4.969784	59.59603073	2	0.21	0.62
R.xylanophilus	9.702737	66.98134763	3	0.15	0.46
S.pomeroyi	6.8919	62.4201599	4	0.23	0.56
R.pediculicola	0.582127	28.57245927	1	0.18	0.54
R.palustris_BisA53	7.751309	60.86208149	4	0.21	0.56
R.palustris_BisB5	7.418122	60.76997655	4	0.19	0.52
R.palustris_BisB18	6.872702	61.17793264	1	0.20	0.55
P.ingrahamii	1.160782	34.03343608	1	0.10	0.50
R.pickettii	6.913352	63.53099047	2	0.24	0.59
S.ruber	3.386737	64.30390078	1	0.34	0.66
R.palustris_DX-1	1.376184	32.53409428	1	0.09	0.46
R.opacus	2.264603	59.62228258	2	0.21	0.54
Rhodococcus_RHA1	8.834939	67.62105545	2	0.15	0.48
R.palustris_HaA2	5.46764	65.03107374	2	0.20	0.57
R.akari	5.331656	66.03837532	2	0.20	0.56
R.centenum	5.513844	64.9572059	2	0.19	0.55
R.rubrum	4.892717	64.80775406	2	0.20	0.55
R.palustris_TIE-1	5.505494	64.442664	2	0.20	0.54
R.solanacearum	5.685358	63.29909216	4	0.21	0.54
R.pickettii_12D	5.325729	63.64837565	4	0.21	0.56
R.bellii_OSU85-389	1.314898	32.60328938	1	0.09	0.46
R.canadensis	1.111523	29.00029959	1	0.10	0.50
R.bellii	5.744041	64.85980863	2	0.19	0.54
R.africae	5.404117	65.44129226	2	0.20	0.55
R.conorii	1.25771	32.46742095	1	0.06	0.30
R.felis	1.268188	32.44668772	1	0.06	0.29
Roseiflexus_RS-1	5.801598	60.387345	2	0.26	0.62
R.massiliae	4.406557	65.37872992	2	0.21	0.57
R.dentocariosa	3.15525	56.27132557	2	0.11	0.43
R.solanacearum_PSI07	3.417386	66.45380416	2	0.21	0.55
Rs-D17	1.14857	35.18418555	1	0.14	0.61
R.rickettsii	4.48938	68.9808615	2	0.23	0.58
R.rickettsii_Iowa	4.711139	69.09162519	3	0.21	0.54
R.ferrireducens	5.605618	66.32287466	1	0.22	0.55
R.solanacearum_CFBP2957	5.810922	66.97543006	1	0.23	0.56
R.peacockii	4.60306	68.78868622	3	0.23	0.57
R.prowazekii	4.557127	68.22969823	1	0.24	0.56
R.typhi	1.111496	28.91940232	1	0.09	0.49
R.denitrificans	4.014469	62.24843186	1	0.24	0.56
R.mucilaginosa	3.225748	70.47658404	1	0.33	0.60
S.haemolyticus	2.917469	32.6905273	1	0.08	0.37
S.epidermidis_RP62A	2.742531	32.77873614	1	0.08	0.37
S.aureus_MSSA476	2.813862	32.81315857	1	0.08	0.36
S.aureus_Mu3	2.847542	32.81114027	2	0.08	0.36
S.epidermidis	2.878897	32.88825547	1	0.08	0.37
S.azorense	1.640877	32.75294248	1	0.12	0.47
S.aureus_JH1	2.160267	35.6466122	1	0.11	0.43
S.aureus_Mu50	2.936936	32.91637952	1	0.08	0.36
S.aureus_MW2	2.937129	32.91510179	1	0.08	0.37
S.aureus_JH9	2.127839	35.62243196	1	0.12	0.45
Silicibacter_TM1040	3.373713	65.45811692	3	0.21	0.54
S.aureus_USA300	2.820462	32.82958607	1	0.08	0.36
S.aureus_MRSA252	2.211485	35.62741778	1	0.10	0.44
S.carnosus	2.821361	32.86826819	1	0.08	0.33
S.viridis	5.786361	69.51852814	3	0.17	0.52
S.aureus_N315	2.902619	32.80716484	1	0.09	0.38
S.aureus_NCTC8325	2.820454	32.81751803	1	0.08	0.36
S.cellulosum	3.1793	51.46003837	3	0.23	0.53
S.aureus_USA300_TCH1516	2.839469	32.80750732	2	0.08	0.38
S.aureus_RF122	2.903636	32.84368289	2	0.08	0.37
S.aureus_Newman	2.880168	32.87766547	2	0.08	0.37
S.lugdunensis	2.903081	32.73117422	1	0.08	0.35
R.magnifica	4.306142	53.58638893	1	0.21	0.57
S.enterica_Enteritidis	4.874659	51.02701543	1	0.18	0.47
S.degradans	5.342896	46.2289178	1	0.19	0.53
S.enterica_Agona	5.31291	46.27211829	1	0.16	0.52
S.enterica_arizonae	5.547544	46.17446928	1	0.16	0.51
S.enterica_Dublin	4.64652	51.10910961	1	0.18	0.53
S.enterica_Choleraesuis	5.358884	46.2660136	1	0.16	0.51
S.saprophyticus	2.566424	34.63272242	1	0.09	0.34
S.griseus	10.148695	71.45283211	2	0.19	0.50
S.autotrophica	13.033779	71.37573838	2	0.29	0.60
S.arenicola	9.054847	71.99836728	2	0.18	0.49
S.enterica_Gallinarum	5.057531	45.826076	1	0.15	0.54
T.denitrificans_ATCC33889	2.306351	38.96982723	1	0.18	0.50
S.enterica_Heidelberg	4.545906	45.14917378	1	0.17	0.52
S.agalactiae	2.10634	39.5771338	1	0.12	0.43
S.enterica_Newport	4.560911	50.96869902	1	0.15	0.42
S.enterica_Paratyphi	4.836638	51.99514622	1	0.19	0.49
S.enterica_Paratyphi_B	4.944	52.13248382	1	0.19	0.50
S.enterica_Paratyphi_C	4.917459	52.12586419	1	0.18	0.49
S.typhimurium	5.007719	52.23128534	2	0.18	0.49
S.typhi	4.658697	52.20455419	1	0.20	0.54
S.typhi_Ty2	4.983515	52.05618926	1	0.19	0.49
S.baltica_OS185	4.888494	52.16989118	1	0.18	0.49
S.amazonensis	4.581797	52.18367379	1	0.19	0.52
S.tropica	8.212805	71.14596048	2	0.19	0.50
S.agalactiae_A909	2.564615	32.04594062	1	0.11	0.36
S.equi_equi	2.149868	41.53241036	1	0.15	0.49
S.agalactiae_NEM316	2.64384	32.14903322	1	0.11	0.36
S.enterica_Paratyphi_AKU12601	4.6008	51.37673883	1	0.18	0.48
S.enterica_Schwarzengrund	4.685848	52.16731315	1	0.20	0.54
S.equi	2.253793	41.28249577	1	0.15	0.46
S.baltica_OS195	4.823887	52.21102816	1	0.19	0.49
S.dysgalactiae	2.024171	41.83969635	1	0.14	0.46
S.baltica_OS223	4.828821	50.6544144	1	0.19	0.49
S.halifaxensis	4.845257	41.58406871	1	0.14	0.50
S.deleyianum	4.990251	59.94872803	2	0.31	0.61
S.frigidimarina	4.574284	50.91773926	1	0.19	0.53
S.denitrificans	4.599354	50.90598941	1	0.18	0.51
S.equi_zooepidemicus	2.350911	37.6361334	1	0.09	0.38
S.loihica	4.292502	54.5049484	1	0.19	0.52
S.gallolyticus	2.196662	40.50677801	1	0.11	0.41
S.keddieii	8.545929	72.22740793	2	0.19	0.50
S.gordonii	2.697861	32.78089568	1	0.09	0.34
S.sonnei	4.706287	47.89446542	1	0.17	0.54
S.rotundus	3.165038	60.21159936	2	0.16	0.43
S.oneidensis	5.226917	44.59087451	2	0.15	0.51
S.glossinidius	4.799109	47.85930055	1	0.17	0.53
S.flexneri_8401	5.251146	47.92824271	1	0.17	0.54
S.maltophilia	4.70838	44.63327089	1	0.16	0.52
S.wittichii	4.601053	64.06963797	2	0.23	0.57
S.novella	4.153699	60.05637385	1	0.19	0.52
S.pneumoniae_P1031	2.120234	39.74382073	1	0.10	0.37
Rhizobium_NGR234	4.424862	64.84997724	1	0.22	0.52
S.heliotrinireducens	4.253413	71.8865062	1	0.09	0.40
Sulfurovum_NBC37-1	2.819357	44.56406195	1	0.17	0.49
S.mitis_B6	2.658366	33.86813554	1	0.10	0.38
S.ruber_M8	8.491258	50.14894142	2	0.18	0.58
S.pealeana	4.602594	53.66699735	1	0.19	0.53
S.lithotrophicus	3.003656	57.54174246	1	0.21	0.52
S.erythraea	9.119895	70.70135128	2	0.19	0.51
S.mutans	2.146611	39.97915784	1	0.12	0.42
S.medicae	6.817576	61.14981336	5	0.23	0.56
S.meliloti	6.691694	62.17412213	6	0.23	0.55
S.termitidis	1.67328	26.27970214	2	0.07	0.42
S.linguale	0.24553	22.44084226	1	0.03	0.58
S.muelleri_CARI	0.243933	22.49306162	1	0.04	0.58
S.piezotolerans_WP3	4.851126	66.32404518	1	0.22	0.56
S.muelleri_DMIN	0.276984	22.59516795	1	0.07	0.58
S.putrefaciens	4.573969	66.29990278	1	0.22	0.57
S.pneumoniae	2.030921	36.82501683	1	0.12	0.42
S.nassauensis	6.841557	68.13393501	2	0.14	0.46
S.pneumoniae_70585	2.240045	39.59362424	1	0.10	0.36
S.pyogenes	2.088772	39.83541526	1	0.10	0.36
S.pneumoniae_CGSP14	2.221315	39.48859122	1	0.11	0.41
S.pneumoniae_AP200	2.184682	39.72559851	1	0.10	0.37
S.japonicum	4.765023	67.88473004	3	0.21	0.57
S.pneumoniae_ATCC700669	2.13058	39.51278525	1	0.09	0.36
S.pneumoniae_TCH8431-19A	2.112148	39.76700496	1	0.10	0.39
S.sediminis	5.131416	45.88930229	1	0.18	0.51
S.pyogenes_SSI1	1.815785	38.57023271	1	0.12	0.45
S.pyogenes_MGAS10750	1.899877	38.68513593	1	0.12	0.44
S.pyogenes_MGAS9429	1.897573	38.3532017	1	0.12	0.43
Shewanella_MR-4	4.65922	44.45162495	1	0.16	0.52
S.pneumoniae_G54	2.046115	39.70597938	1	0.10	0.40
Shewanella_ANA3	5.495657	55.02383064	1	0.20	0.56
S.pyogenes_MGAS10270	1.841271	38.62848	1	0.12	0.44
S.pyogenes_Manfredo	1.900521	38.59268064	1	0.11	0.42
S.pyogenes_MGAS10394	1.928252	38.42988365	1	0.11	0.42
S.pyogenes_MGAS2096	1.937111	38.31592511	1	0.12	0.43
S.pyogenes_MGAS5005	1.860355	38.72916728	1	0.11	0.43
S.pyogenes_NZ131	1.836467	38.53801892	1	0.12	0.44
S.violacea	5.174581	44.66195427	3	0.14	0.50
S.pyogenes_M3	1.895017	38.5466199	1	0.12	0.44
S.pneumoniae_670-6B	2.160842	39.6972569	1	0.10	0.38
S.pneumoniae_R6	2.111882	39.7458286	1	0.10	0.38
S.baltica	4.858887	52.10975271	1	0.15	0.42
S.pneumoniae_Taiwan19F-14	2.038615	39.71598365	1	0.10	0.40
S.sanguinis	1.894275	38.55026329	1	0.11	0.42
S.proteamaculans	4.585229	52.1643521	1	0.19	0.52
S.pneumoniae_JJA	2.245615	39.63090289	1	0.10	0.38
S.pneumoniae_D39	2.209198	39.46223924	1	0.11	0.40
S.pneumoniae_Hungary19A_6	2.078953	39.65827991	1	0.10	0.37
S.pyogenes_M18	1.852441	38.51345333	1	0.12	0.46
S.pyogenes_MGAS6180	1.838554	38.53435907	1	0.11	0.42
F.bacterium	3.748578	65.91019315	3	0.17	0.39
S.avermitilis	10.369518	70.86310087	3	0.21	0.55
S.coelicolor	3.157527	66.79128951	3	0.18	0.52
S.muelleri_SMDSEM	3.587328	66.13482235	3	0.18	0.41
S.suis_05ZYH33	2.388435	43.40021813	1	0.11	0.42
S.suis_SC84	2.170808	41.01233274	1	0.12	0.43
Shewanella_MR-7	5.517674	46.07787629	2	0.16	0.51
S.thermophilus_CNRZ	2.007491	41.29951268	1	0.12	0.43
S.smaragdinae	4.65397	48.96514159	1	0.24	0.57
Shewanella_W3-18-1	5.055316	50.76651984	1	0.20	0.55
S.suis_98HAH33	2.577899	33.1859394	1	0.07	0.33
S.thermophilus_LMD9	2.095898	41.10681913	1	0.12	0.43
S.suis_BM407	2.096309	41.10968373	2	0.11	0.37
S.suis_P1-7	2.095698	41.11336653	2	0.11	0.37
S.thermophila	2.472645	61.8774632	1	0.32	0.61
S.uberis	1.796226	39.08144075	1	0.09	0.35
S.thermophilum	1.864178	39.0689623	1	0.10	0.39
S.thermophilus_LMG	3.566135	68.66840431	1	0.24	0.57
S.thermophilus	3.993764	68.10938253	1	0.21	0.57
S.wolfei	1.796846	39.09166395	1	0.10	0.37
S.dysenteriae	4.951371	52.23870318	1	0.20	0.53
S.scabiei	5.183331	69.46100876	2	0.17	0.52
S.moniliformis	4.48665	33.37568119	2	0.07	0.36
S.boydii_CDC3083-94	4.791961	52.05169658	1	0.19	0.52
S.boydii	5.133713	51.87015714	1	0.19	0.50
S.kujiense	2.153198	35.23577488	1	0.13	0.48
Thermincola_JR	1.852352	36.63180648	1	0.12	0.43
Sulfurihydrogenibium_YO3AOP1	1.838442	32.02744498	2	0.12	0.47
S.muelleri	0.276511	21.13261317	1	0.05	0.60
S.fumaroxidans	2.562277	43.87148618	1	0.19	0.50
S.usitatus	9.96564	61.90245684	2	0.28	0.65
S.roseum	4.308349	67.31513626	2	0.17	0.50
S.flexneri	4.962103	44.71637328	1	0.14	0.46
S.flexneri_2457T	5.935403	43.70099217	2	0.15	0.51
S.alaskensis	5.915246	67.9011659	1	0.27	0.61
T.italicus	2.936195	44.86592341	1	0.19	0.53
S.woodyi	5.396476	43.29178894	1	0.13	0.45
Synechococcus_PCC7002	2.696255	55.48432919	3	0.14	0.53
Synechococcus_CC9902	2.510659	59.21763967	3	0.15	0.44
Synechococcus_PCC6301	2.234828	54.16448156	3	0.17	0.48
Synechococcus_RCC307	2.742269	55.42636408	3	0.13	0.51
Synechococcus_CC9605	2.606748	52.44734052	3	0.14	0.42
T.elongatus	3.947019	47.36620219	3	0.13	0.48
Synechococcus_PCC7942	3.409935	49.18703729	3	0.14	0.49
Synechococcus_WH7803	2.224914	60.84349777	3	0.16	0.46
Synechocystis	2.434428	59.41260124	3	0.16	0.46
Synechococcus_WH8102	2.36698	60.23603917	3	0.16	0.48
T.terrenum	2.016657	30.81079232	1	0.11	0.50
T.acidaminovorans	1.848474	63.79256619	1	0.31	0.65
T.albus	1.500577	46.93054738	1	0.24	0.56
S.maltophilia_R551-3	3.471292	49.02701933	2	0.20	0.57
Thauera	2.909809	66.06722297	1	0.25	0.56
T.fusca	4.189976	72.42917382	2	0.23	0.58
T.bispora	5.639016	71.64202052	2	0.24	0.58
T.turnerae	2.427734	43.12997223	2	0.16	0.52
T.denticola	2.843201	37.87375567	1	0.12	0.47
S.aciditrophicus	2.201561	34.46195677	1	0.12	0.49
T.erythraeum	2.593857	53.91792994	3	0.19	0.56
Cyanobacterium_UCYN-A	7.750108	34.14335645	3	0.12	0.48
Clostridiales_BVAB3	2.457259	34.5186649	1	0.11	0.48
T.curvata	3.642249	67.50285332	3	0.19	0.53
Thioalkalivibrio_K90mix	3.464554	65.0629778	1	0.26	0.53
B.tusciae	2.45652	34.51907577	1	0.11	0.48
T.denitrificans	3.462095	63.82629593	1	0.23	0.57
T.mathranii	2.451061	34.14500904	1	0.12	0.50
T.oceani	3.157416	45.88245578	2	0.16	0.53
T.crunogena	2.985056	65.53923946	1	0.24	0.48
T.yellowstonii	2.135342	38.69703307	1	0.17	0.59
T.africanus	1.860725	46.24772602	1	0.20	0.54
T.melanesiensis	1.915238	31.39985735	1	0.11	0.51
T.pseudethanolicus	2.306092	34.32013987	1	0.10	0.49
T.intermedia	4.574586	68.29914226	2	0.28	0.62
T.maritima	1.884562	46.94241951	1	0.22	0.56
T.lettingae	1.809823	46.1407552	1	0.20	0.55
T.tengcongensis	2.280035	46.8201146	4	0.19	0.54
T.pallidum	1.138011	52.77554435	1	0.34	0.64
Thermoanaerobacter_X513	2.362816	34.51275935	1	0.12	0.50
T.pallidum_SS14	1.139457	52.78180747	1	0.34	0.65
T.whipplei	4.479724	68.39892368	2	0.14	0.48
T.naphthophila	1.823511	46.10117515	1	0.21	0.56
T.thermophilus	3.260398	68.13901248	1	0.27	0.59
T.roseum	2.920744	64.28476785	2	0.22	0.57
Thermotoga_RQ2	1.877693	46.17767654	1	0.20	0.56
Thermoanaerobacter_X514	2.689445	37.57091147	1	0.14	0.49
T.thermophilus_HB8	2.127482	69.40726173	1	0.29	0.59
T.radiovictrix	2.116056	69.49615228	1	0.28	0.58
T.thermosaccharolyticum	2.785752	34.11251253	1	0.08	0.44
T.neapolitana	3.101581	53.50732417	2	0.24	0.58
Thioalkalivibrio_HL-EbGR7	5.193164	50.89069977	1	0.19	0.50
T.whipplei_S	0.927303	46.3319972	1	0.23	0.58
T.paurometabola	0.925938	46.31400807	1	0.22	0.59
T.petrophila	2.003803	34.12890389	1	0.14	0.54
U.parvum	0.751679	25.49652179	0	0.05	0.46
U.urealyticum_10	0.874478	25.77423331	0	0.04	0.44
U.urealyticum	0.751719	25.49968805	0	0.05	0.46
V.eiseniae	6.754997	67.53624021	1	0.24	0.63
T.auensis	4.033464	47.4875566	2	0.17	0.50
V.okutanii	4.236368	47.31977958	2	0.19	0.53
Gammaproteobacterium_HdN1	3.938905	47.62044274	2	0.18	0.51
V.cholerae	4.132319	47.53986805	2	0.18	0.51
V.paradoxus	5.597943	65.24191118	2	0.28	0.64
Vibrio_Ex25	5.089025	44.9035719	2	0.16	0.48
V.cholerae_M66-2	4.273718	38.34635322	1	0.13	0.47
V.cholerae_MJ-1236	4.503336	38.2027457	1	0.13	0.46
V.cholerae_O395	6.058377	45.42053094	2	0.17	0.43
V.harveyi	1.022154	31.59494558	1	0.09	0.50
V.parahaemolyticus	5.16577	45.37323574	3	0.15	0.46
V.parvula	2.132142	38.62927516	2	0.13	0.48
A.borkumensis	4.65566	38.96924389	1	0.15	0.47
V.splendidus	4.974818	43.90856108	1	0.14	0.47
V.vulnificus	5.126696	46.69103649	2	0.17	0.51
V.vulnificus_YJ016	5.260086	46.68108088	2	0.17	0.49
Wolbachia_Bma	1.080084	34.17910088	1	0.10	0.47
W.brevipalpis	0.703004	22.47512105	1	0.06	0.56
W.chondrophila	2.131905	43.73506324	3	0.25	0.57
Wolbachia_Mel	1.267782	35.23484321	1	0.09	0.41
W.pipientis	1.482455	34.19361802	1	0.13	0.47
Wolbachia_wRi	1.445873	35.16463756	1	0.17	0.51
W.succinogenes	2.110355	48.45800825	1	0.27	0.56
X.axonopodis	5.274174	64.711716	1	0.24	0.57
X.albilineans	3.768695	62.97660065	1	0.24	0.58
X.autotrophicus	5.625098	67.34512003	4	0.21	0.56
X.campestris	4.225498	44.96762275	2	0.15	0.43
X.campestris_vesicatoria	5.079002	65.04161644	1	0.22	0.56
X.campestris_B100	5.148708	64.95703388	1	0.23	0.57
X.campestris_B	5.076188	65.06851204	1	0.23	0.58
X.cellulosilytica	3.83138	72.45204078	1	0.11	0.44
X.oryzae	5.420152	64.55636299	1	0.24	0.56
X.oryzae_MAFF311018	2.73175	52.6172966	1	0.17	0.44
X.oryzae_PXO99A	2.47513	51.91747504	1	0.21	0.52
X.bovienii	2.573987	51.71879267	1	0.20	0.51
X.nematophila	2.521148	51.77744424	1	0.22	0.55
X.fastidiosa	4.587917	44.21466212	1	0.17	0.43
X.fastidiosa_M23	4.940217	63.70129085	1	0.25	0.56
X.fastidiosa_M12	4.941439	63.69328853	1	0.26	0.57
X.fastidiosa_T	5.240075	63.63405104	1	0.22	0.47
Y.enterocolitica	4.68362	47.2226184	1	0.18	0.53
Y.pestis_Antiqua	4.879836	47.70506632	1	0.20	0.52
Y.pseudotuberculosis_PB1	4.765431	47.48724722	1	0.18	0.49
Y.pestis	4.829855	47.64225841	1	0.20	0.53
Y.pestis_Angola	4.687014	47.61321387	1	0.21	0.50
Y.pseudotuberculosis_IP31758	4.935125	47.22779058	1	0.17	0.49
Y.pestis_KIM	4.701745	47.69531312	1	0.20	0.52
Y.pestis_Mediaevails	4.803217	47.66984294	1	0.20	0.52
Y.pestis_Nepal516	4.646286	47.63503581	1	0.19	0.52
Y.pestis_Pestoides	4.725862	47.72871066	1	0.19	0.53
Y.pseudotuberculosis	4.840898	47.55043382	1	0.18	0.53
Y.pseudotuberculosis_YPIII	4.689441	47.53037729	1	0.17	0.50
Y.pestis_Z176003	4.725788	47.68042917	1	0.22	0.58
Z.insecticola	0.208564	13.53876987	1	0.00	0.29
Z.mobilis_NCIMB11163	2.22352	46.64361013	1	0.22	0.56
Z.mobilis	2.056363	46.32805589	1	0.22	0.58
Z.profunda	5.128187	36.21845303	1	0.13	0.46
